# Supplementary material for: Matrix factorization and transfer learning uncover regulatory biology across multiple single-cell ATAC-seq data sets
Source: Nucleic Acids Res. 2020 May 11;48(12):e68. doi: 10.1093/nar/gkaa349 (PMC7337516; doi:10.1093/nar/gkaa349)
Supplement: gkaa349_Supplemental_Files [file gkaa349_supplemental_files.zip]

Archive with 5 entries (5 files):
- SupplementalFiguresNAR.pdf
- SupplementalFile1.pdf
- SupplementalFile2.pdf
- SupplementalFile3.pdf
- SupplementalFile4.pdf
